# Supplementary material for: Synthesis and Photocatalytic sp3 C-H Bond Functionalization of Salen-Ligand-Supported Uranyl(VI) Complexes
Source: Molecules. 2024 Aug 28;29(17):4077. doi: 10.3390/molecules29174077 (PMC11397425; doi:10.3390/molecules29174077)
Supplement: Supplementary file 1 [file molecules-29-04077-s001.zip]

Archive with 1 entries (1 files):
- molecules-3144940-supplementary.pdf
